# Supplementary material for: Dietary ω-3 Fatty Acid Supplementation Improves Murine Sickle Cell Bone Disease and Reprograms Adipogenesis
Source: Antioxidants (Basel). 2021 May 18;10(5):799. doi: 10.3390/antiox10050799 (PMC8158389; doi:10.3390/antiox10050799)
Supplement: Supplementary file 1 [file antioxidants-10-00799-s001.zip]

Archive with 2 entries (2 files):
- Supplementary-Figures.pdf
- Supplementary-Method.pdf
